# Supplementary material for: The relationship between distributed leadership and teacher innovativeness: Mediating roles of teacher autonomy and professional collaboration
Source: Front Psychol. 2022 Jul 27;13:948152. doi: 10.3389/fpsyg.2022.948152 (PMC9364974; doi:10.3389/fpsyg.2022.948152)
Supplement: Supplementary file 1 [file Table_1.XLSX]

## Sheet: DL
Participating countries/economies	CFI	TLI	RMSEA	SRMR	Coefficient H
Alberta (Canada)	0.991	0.968	0.057	0.016	0.886
Australia	0.992	0.975	0.048	0.014	0.857
Austria	0.995	0.985	0.044	0.01	0.854
Belgium	0.996	0.987	0.037	0.013	0.835
Flemish Community (Belgium)	0.994	0.979	0.038	0.012	0.824
Brazil	0.993	0.978	0.047	0.01	0.894
Bulgaria	0.992	0.975	0.05	0.014	0.866
Ciudad Autónoma de Buenos Aires (Argentina)	0.993	0.976	0.053	0.013	0.864
Chile	0.996	0.986	0.048	0.009	0.898
Colombia	1	1.006	0	0.001	0.909
Croatia	0.979	0.931	0.079	0.019	0.883
Cyprus	0.998	0.992	0.024	0.009	0.853
Czech Republic	0.979	0.931	0.075	0.023	0.812
Denmark	1	1	0.005	0.007	0.791
England (United Kingdom)	0.994	0.981	0.055	0.012	0.872
Estonia	0.992	0.972	0.05	0.015	0.868
Finland	0.998	0.994	0.026	0.008	0.825
France	0.983	0.945	0.077	0.021	0.819
Georgia	0.988	0.96	0.057	0.013	0.902
Hungary	0.998	0.994	0.025	0.007	0.86
Iceland	0.993	0.977	0.054	0.015	0.869
Israel	0.998	0.992	0.03	0.009	0.837
Italy	0.995	0.982	0.035	0.012	0.797
Japan	0.987	0.956	0.069	0.018	0.802
Kazakhstan	0.988	0.959	0.039	0.015	0.783
Korea	0.994	0.98	0.052	0.01	0.91
Latvia	1	0.999	0.007	0.006	0.868
Lithuania	0.998	0.992	0.03	0.007	0.9
Malta	1	0.999	0.011	0.005	0.86
Mexico	0.998	0.994	0.028	0.008	0.855
Netherlands	0.998	0.992	0.031	0.014	0.834
New Zealand	0.999	0.997	0.019	0.009	0.88
Norway	0.989	0.963	0.054	0.016	0.805
Portugal	0.996	0.988	0.041	0.008	0.867
Romania	0.995	0.983	0.037	0.01	0.851
Russian Federation	0.996	0.987	0.027	0.01	0.845
Saudi Arabia	0.993	0.976	0.054	0.009	0.89
Shanghai (China)	0.998	0.994	0.025	0.004	0.94
Singapore	0.994	0.98	0.045	0.011	0.857
Slovak Republic	0.981	0.935	0.064	0.023	0.793
Slovenia	0.992	0.973	0.052	0.013	0.831
South Africa	0.96	0.95	0.06	0.313	0.901
Spain	0.996	0.986	0.027	0.01	0.898
Sweden	0.989	0.964	0.061	0.016	0.831
Chinese Taipei	0.997	0.989	0.032	0.009	0.831
Turkey	1	1	0	0.002	0.921
United Arab Emirates	0.997	0.989	0.032	0.006	0.901
United States	0.99	0.966	0.041	0.013	0.869
Viet Nam	0.963	0.878	0.073	0.026	0.744

## Sheet: TA
Participating countries/economies	CFI	TLI	RMSEA	SRMR	Coefficient H
Alberta (Canada)	1	1.005	0	0.015	0.889
Australia	0.906	0.764	0.108	0.045	0.808	Delete
Austria	0.992	0.98	0.036	0.015	0.82
Belgium	0.976	0.94	0.057	0.026	0.83
Flemish Community (Belgium)	0.985	0.963	0.046	0.019	0.847
Brazil	0.98	0.951	0.056	0.019	0.884
Bulgaria	0.919	0.797	0.093	0.044	0.811	Delete
Ciudad Autónoma de Buenos Aires (Argentina)	0.996	0.989	0.027	0.012	0.917
Chile	0.996	0.991	0.026	0.01	0.886
Colombia	0.989	0.973	0.033	0.014	0.856
Croatia	0.982	0.955	0.047	0.021	0.838
Cyprus	0.985	0.964	0.042	0.022	0.851
Czech Republic	0.957	0.892	0.104	0.028	0.869
Denmark	0.994	0.986	0.035	0.012	0.899
England (United Kingdom)	0.968	0.921	0.087	0.028	0.82
Estonia	0.996	0.99	0.027	0.013	0.878
Finland	0.961	0.902	0.088	0.025	0.875
France	0.992	0.979	0.039	0.013	0.868
Georgia	0.981	0.953	0.06	0.018	0.892
Hungary	0.981	0.952	0.056	0.02	0.866
Iceland	0.98	0.949	0.07	0.023	0.857
Israel	0.98	0.951	0.057	0.021	0.856
Italy	0.986	0.966	0.059	0.017	0.908
Japan	0.985	0.961	0.061	0.017	0.868
Kazakhstan	0.99	0.975	0.032	0.015	0.843
Korea	0.974	0.934	0.064	0.021	0.921
Latvia	0.992	0.98	0.039	0.018	0.862
Lithuania	0.991	0.978	0.048	0.015	0.895
Malta	0.986	0.964	0.058	0.022	0.836
Mexico	0.993	0.983	0.033	0.012	0.837
Netherlands	0.987	0.967	0.055	0.024	0.833
New Zealand	0.91	0.774	0.121	0.042	0.83	Delete
Norway	0.977	0.944	0.074	0.021	0.871
Portugal	0.877	0.693	0.126	0.05	0.776	Delete
Romania	0.989	0.973	0.047	0.014	0.906
Russian Federation	0.973	0.932	0.052	0.023	0.888
Saudi Arabia	0.986	0.964	0.056	0.019	0.894
Shanghai (China)	0.99	0.976	0.041	0.013	0.94
Singapore	0.99	0.974	0.044	0.017	0.846
Slovak Republic	0.994	0.985	0.04	0.013	0.885
Slovenia	0.977	0.942	0.065	0.026	0.814
South Africa	0.918	0.909	0.052	0.166	0.829
Spain	0.974	0.935	0.062	0.026	0.854
Sweden	0.978	0.946	0.058	0.022	0.85
Chinese Taipei	0.993	0.981	0.043	0.01	0.953
Turkey	0.987	0.967	0.048	0.016	0.903
United Arab Emirates	0.998	0.996	0.016	0.008	0.871
United States	0.987	0.966	0.027	0.018	0.886
Viet Nam	1	1	0.071	0.019	0.915

## Sheet: PC
Participating countries/economies	CFI	TLI	RMSEA	SRMR	Coefficient H		Note: Most countries and economies showed great validities for this construct. Under this concern, although most of them appeared a little bit unsatisfied for the reliabilities (mostly scored 0.6 to 0.7 for Coefficient H), we think it is acceptable for further analysis. So this study delete countries and economies scored under 0.6 in order to maintain more cases.
Alberta (Canada)	0.97	0.911	0.051	0.028	0.638
Australia	0.985	0.955	0.044	0.014	0.662
Austria	0.989	0.966	0.04	0.015	0.637
Belgium	0.987	0.962	0.036	0.015	0.593	Delete
Flemish Community (Belgium)	0.984	0.953	0.048	0.019	0.642
Brazil	0.996	0.989	0.03	0.01	0.737
Bulgaria	0.969	0.907	0.048	0.023	0.57	Delete
Ciudad Autónoma de Buenos Aires (Argentina)	0.946	0.837	0.085	0.022	0.716
Chile	1	1.004	0	0.005	0.669
Colombia	0.998	0.994	0.016	0.011	0.729
Croatia	0.967	0.901	0.043	0.022	0.622
Cyprus	0.972	0.915	0.086	0.027	0.736
Czech Republic	0.958	0.873	0.083	0.025	0.65
Denmark	0.998	0.995	0.017	0.009	0.638
England (United Kingdom)	0.971	0.912	0.057	0.021	0.615
Estonia	1	0.999	0.007	0.007	0.663
Finland	0.962	0.886	0.08	0.022	0.661
France	1	1.004	0	0.005	0.594	Delete
Georgia	1	0.999	0.01	0.007	0.74
Hungary	1	1.003	0	0.004	0.687
Iceland	0.993	0.979	0.034	0.012	0.621
Israel	0.972	0.915	0.051	0.022	0.612
Italy	0.875	0.625	0.163	0.042	0.635	Delete
Japan	1	1.003	0	0.004	0.651
Kazakhstan	0.996	0.989	0.021	0.011	0.672
Korea	0.994	0.983	0.038	0.01	0.759
Latvia	0.982	0.946	0.043	0.016	0.699
Lithuania	0.967	0.901	0.064	0.025	0.692
Malta	0.978	0.935	0.059	0.021	0.712
Mexico	0.982	0.946	0.051	0.017	0.643
Netherlands	1	1	0	0.009	0.687
New Zealand	0.99	0.971	0.032	0.019	0.653
Norway	0.989	0.968	0.026	0.013	0.563	Delete
Portugal	0.946	0.837	0.083	0.028	0.587	Delete
Romania	0.998	0.995	0.015	0.008	0.697
Russian Federation	0.991	0.972	0.033	0.013	0.701
Saudi Arabia	0.972	0.916	0.073	0.027	0.769
Shanghai (China)	0.763	0.288	0.269	0.045	0.712	Delete
Singapore	0.992	0.975	0.031	0.011	0.585	Delete
Slovak Republic	0.972	0.917	0.051	0.02	0.56	Delete
Slovenia	0.996	0.988	0.022	0.01	0.543	Delete
South Africa	0.978	0.978	0.029	0.043	0.692
Spain	0.89	0.67	0.096	0.035	0.634	Delete
Sweden	0.987	0.961	0.033	0.016	0.56	Delete
Chinese Taipei	0.953	0.859	0.093	0.026	0.755
Turkey	1	1	0.002	0.005	0.766
United Arab Emirates	0.999	0.997	0.015	0.006	0.771
United States	1	1	0	0.016	0.638
Viet Nam	0.941	0.823	0.053	0.023	0.513	Delete

## Sheet: TI
Participating countries/economies	CFI	TLI	RMSEA	SRMR	Coefficient H
Alberta (Canada)	1	1.006	0	0.002	0.912
Australia	0.996	0.988	0.041	0.009	0.895
Austria	0.999	0.997	0.024	0.005	0.887
Belgium	0.999	0.997	0.022	0.005	0.882
Flemish Community (Belgium)	0.999	0.998	0.018	0.005	0.876
Brazil	0.997	0.99	0.036	0.007	0.934
Bulgaria	0.999	0.997	0.02	0.005	0.918
Ciudad Autónoma de Buenos Aires (Argentina)	0.998	0.994	0.032	0.007	0.919
Chile	1	1.002	0	0	0.926
Colombia	0.997	0.99	0.033	0.008	0.935
Croatia	0.998	0.995	0.029	0.006	0.932
Cyprus	1	1.003	0	0.001	0.896
Czech Republic	0.998	0.994	0.039	0.009	0.882
Denmark	0.996	0.989	0.047	0.01	0.886
England (United Kingdom)	0.997	0.99	0.05	0.011	0.879
Estonia	0.999	0.997	0.025	0.007	0.879
Finland	1	1.001	0	0.001	0.882
France	1	1.001	0	0.001	0.878
Georgia	0.996	0.987	0.037	0.009	0.902
Hungary	0.998	0.995	0.034	0.007	0.921
Iceland	0.999	0.998	0.019	0.005	0.903
Israel	0.996	0.988	0.044	0.01	0.902
Italy	0.996	0.988	0.045	0.008	0.916
Japan	0.999	0.996	0.032	0.006	0.901
Kazakhstan	0.985	0.954	0.059	0.02	0.812
Korea	0.999	0.996	0.031	0.005	0.92
Latvia	0.998	0.994	0.033	0.009	0.924
Lithuania	0.998	0.993	0.035	0.009	0.909
Malta	1	0.999	0.016	0.007	0.865
Mexico	0.999	0.998	0.02	0.005	0.92
Netherlands	0.999	0.998	0.017	0.009	0.821
New Zealand	0.995	0.985	0.051	0.012	0.893
Norway	0.975	0.926	0.109	0.031	0.793
Portugal	0.999	0.997	0.025	0.005	0.901
Romania	0.997	0.99	0.041	0.008	0.94
Russian Federation	1	1.001	0	0.004	0.88
Saudi Arabia	0.98	0.939	0.084	0.015	0.908
Shanghai (China)	0.997	0.99	0.037	0.006	0.952
Singapore	0.999	0.998	0.019	0.005	0.905
Slovak Republic	0.995	0.986	0.048	0.01	0.905
Slovenia	0.992	0.976	0.07	0.011	0.912
South Africa	0.918	0.951	0.074	0.115	0.887
Spain	0.997	0.992	0.031	0.007	0.917
Sweden	1	1.002	0	0.003	0.892
Chinese Taipei	0.99	0.97	0.072	0.014	0.916
Turkey	0.995	0.986	0.049	0.006	0.956
United Arab Emirates	0.998	0.994	0.029	0.005	0.919
United States	1	1.004	0	0.006	0.889
Viet Nam	0.995	0.985	0.049	0.008	0.919
